# Supplementary material for: Damage Characterization during Compression in a Perlite-Aluminum Syntactic Foam
Source: Materials (Basel). 2019 Oct 14;12(20):3342. doi: 10.3390/ma12203342 (PMC6829569; doi:10.3390/ma12203342)
Supplement: Supplementary file 1 [file materials-12-03342-s001.zip]

Archive with 1 entries (1 files):
- materials-613457-SI.mp4
